# Supplementary material for: Meta-analysis approach as a gene selection method in class prediction: does it improve model performance? A case study in acute myeloid leukemia
Source: BMC Bioinformatics. 2017 Apr 11;18:210. doi: 10.1186/s12859-017-1619-7 (PMC5387259; doi:10.1186/s12859-017-1619-7)
Supplement: Supplementary file 2 — R scripts. (ZIP 11 kb) [file 12859_2017_1619_MOESM2_ESM.zip]

Archive with 5 entries (4 files):
- Rscripts/
- Rscripts/RScript_functions.R
- Rscripts/RScript_INDClassification.R
- Rscripts/RScript_MAClassification.R
- Rscripts/RScript_Preprocessing.R
