# Supplementary material for: Meta-analysis approach as a gene selection method in class prediction: does it improve model performance? A case study in acute myeloid leukemia
Source: BMC Bioinformatics. 2017 Apr 11;18:210. doi: 10.1186/s12859-017-1619-7 (PMC5387259; doi:10.1186/s12859-017-1619-7)
Supplement: Supplementary file 2 — R scripts. (ZIP 11 kb) [file 12859_2017_1619_MOESM2_ESM.zip › Rscripts/RScript_functions.R]

list.of.packages <- c("limma","meta","combinat","methods","Biobase","BiocGenerics","CMA")
lapply(list.of.packages, require, character.only = TRUE)


# ================================================================================ #
# ================================= PREPROCESSING ================================ #
# ================================================================================ #
# A function to preprocess downloaded raw datasets from ArrayExpress
preprocess = function(affyversion=1){  
  # Read CEL files, Normalization, background correction, and log2 transformation
  data.read = justRMA(normalize=TRUE, background=TRUE, bgversion=affyversion);
  datareadMat = as.matrix(data.read)
  return(datareadMat)
}
# ================================================================================ #


# ================================================================================ #
# ==============================  DATA SCALING  ================================== #
# ================================================================================ #
# A function to scale a dataset to the scale of a reference set
scaling = function(data1,data2){
  # data1 = a reference set
  
  if(is.null(data1) || is.null(data2)){
    print(paste("Please check the input arguments. Any of them cannot be empty"))
    return(NULL)
  }
  
  newdata = matrix(NA,dim(data2)[1],dim(data2)[2])
  for(i in 1:dim(data2)[2]){
    a = min(data1[,i]);     b=max(data1[,i]);
    mi = min(data2[,i]);     ma=max(data2[,i])
    for(j in 1:dim(data2)[1]){
      x=data2[j,i]
      newdata[j,i]=a+((b-a)*(x-mi)/(ma-mi));
    }  
  }  
  colnames(newdata)=colnames(data2)
  return(newdata)
}
# ================================================================================ #


# ================================================================================ #
# =========================  ESTIMATE OVERALL EFFECT SIZE ======================== #
# ================================================================================ #
# A function to estimate the overall effect size
estimateRandomEffectModel = function(maData,classLabel,comparedVariables,methodTau2="PM"){
  # 1. maData : A list of matrices. Each list component contains a dataset from a study. 
  # Important. all matrices have to have the same dimension and the same order of variables.
  # 2. classLabel : A list of vectors. Each vector contains class labels of samples in each dataset in "maData" object
  # 3. comparedVariables: A vector. Contains index of variables that are being estimated its overal effect size
  
  if(is.null(maData)){
    print("Please spesify datasets for meta-analysis")
    return(NULL)
  }

  if(is.null(classLabel)){
    print("Please spesify class labels")
    return(NULL)
  }
  
  temp1 = unlist(lapply(maData,function(x){dim(x)[2]}))
  temp2 = unlist(lapply(classLabel,length))
  temp3 = temp1==temp2
  check = FALSE %in% temp3
  if(check==TRUE){
    print(paste("The class label does not match with the dataset."))
    return(NULL)
  }
  
  
  D = length(maData)
  p = length(comparedVariables)
  effectSize = effectSizeCor = matrix(NA,p,D)
  s2 = s2Cor = matrix(NA,p,D)
  
  markers = rownames(maData[[1]])
  
  for(i in 1:D){
    dat = maData[[i]][comparedVariables,];  
    lab = factor(classLabel[[i]]);
    class1 = lab[which(lab==levels(lab)[1])]
    class2 = lab[which(lab==levels(lab)[2])]
    
    design = model.matrix(~0+lab)
    fit = lmFit(dat, design); 
    comp <<- paste(colnames(design)[1],colnames(design)[2],sep="-")
    cont = makeContrasts(comp,levels=design)
    cont.fit = contrasts.fit(fit,cont)
    fite = eBayes(cont.fit)
    
    result.b = topTable(fite,number=p,sort="none")
    effectSize[,i] = result.b[,1] / sqrt(fite$s2.post)
    
    s2[,i] = fite$s2.post
    
    n1 = length(class1)
    n2 = length(class2)
    J = 1-(3/((4*(n1+n2)) - 9))
    
    effectSizeCor[,i] = effectSize[,i] * J
    s2Cor[,i] = s2[,i] * (J^2) 
  }
  
  pval = miu = tau = matrix()
  for(g in 1:p){
    yi = effectSizeCor[g,];  
    si = sqrt(s2Cor[g,]);  
    meta.model = metagen(yi,si,method.tau=methodTau2)
    pval[g] = meta.model$pval.random
    miu[g] = meta.model$TE.random
    tau[g] = meta.model$seTE.random
  }
  
  pval.adj = p.adjust(pval,method="BH")
  temp=sort(abs(pval.adj),decreasing=FALSE,index.return=TRUE)
  miu2 = miu[temp$ix]
  Tau = tau[temp$ix]
  Pval = pval.adj[temp$ix]
  
  summary = data.frame(Markers=markers[temp$ix],EffectSize=miu2,
                       Tau2=(Tau^2),Pval.adj=Pval)
  rownames(summary) = temp$ix
  return(summary)
}
# ================================================================================ #
