# Supplementary material for: Meta-analysis approach as a gene selection method in class prediction: does it improve model performance? A case study in acute myeloid leukemia
Source: BMC Bioinformatics. 2017 Apr 11;18:210. doi: 10.1186/s12859-017-1619-7 (PMC5387259; doi:10.1186/s12859-017-1619-7)
Supplement: Supplementary file 2 — R scripts. (ZIP 11 kb) [file 12859_2017_1619_MOESM2_ESM.zip › Rscripts/RScript_INDClassification.R]

# ################################################################################# #
# AN R SCRIPT TO BUILD INDIVIDUAL CLASSIFICATION MODELS                             #
# ================================================================================= #
# We provided an example to build classification models based on a single dataset   #
# "E-MTAB-220" is used a training set while  "E-GEOD-12662", "E-GEOD-14924",        #
# "E-GEOD-17054", "E-GEOD-33223" and "E-GEOD-37307" are used for validation sets    #
# ################################################################################# #


list.of.packages <- c("limma","meta","combinat","methods","Biobase","BiocGenerics","CMA")
lapply(list.of.packages, require, character.only = TRUE)

# ================================================================================ #
# ============================== DATA PREPARATION ================================ #
# ================================================================================ #
# see "RScript_Preprocessing.R" to obtain these following two R objects 
load("DATA.RData"); load("label.RData")

# The arrayID is a vector of the ArrayExpress accession ID for the selected datasets
# More detail description of the datasets is available in the article
arrayID = c("E-GEOD-12662", "E-GEOD-14924", "E-GEOD-17054","E-MTAB-220",
            "E-GEOD-33223","E-GEOD-37307");
D=length(arrayID)
id = c(1:D); 

id.T = 4 #"E-MTAB-220" acts as a training data
id.dataval=id[is.na(pmatch(id,id.T))] #dataID for validation sets
data = t(DATA[[id.T]]); lab = as.factor(label[[id.T]])
N=dim(data)[1]  #the total number of sample size

# Classification methods other than Discriminant methods
cm = c("svm","tbb","knn","rf","plr","scda","Lasso","ElasticNet","nnet","lda","dlda"); 

# The values of tuned-paramater(s) for each selected classification method
# The values are adapted from the CMA package (see help(tune) for more details)
costSVM = c(0.1, 1, 5, 10, 50, 100, 500);  #SVM
ntrees = c(50, 100, 200, 500, 1000) #GBM
K = c(1:10) #KNN
MTRY = ceiling(c(0.1, 0.25, 0.5, 1, 2)*sqrt(ncol(data))); NODESIZE = c(1,2,3) #RF
LAMBDA = c(2^{-4:4})  #PLR
DELTA = c(0.1, 0.25, 0.5, 1, 2, 5) #SCDA
normfraction = seq(from=0.1, to=0.9, length=9) #LASSO
normfraction2 = seq(from=0.1, to=0.9, length=5); LAMBDA2 = c(2^{-(5:1)}); #ELASTICNET
SIZE = c(1:5); DECAY = c(0, 2^{-(4:1)}) #NNET

# The number for topK genes (based on LIMMA procedure) 
# topk is used to optimize the classification functions that require p<n 
topk = 2:(floor(N/3)-1) ;  

# Initial matrices to store the MCC of classification methods in each dataset 
rep = 50 #replications
ACC.train1=ACC_12662 = ACC_14924 = ACC_17054 = ACC_220 = matrix(NA,length(cm),m);
ACC_33223 = ACC_37307 = matrix(NA,length(cm),rep);

# An initial matrix to store the best tuned paramaters 
id.bestperform = matrix(NA,length(cm),rep)
# ================================================================================ #


# ================================================================================ #
# ==============================  MODEL BUILDING ================================= #
# ================================================================================ #
method = "limma";
for(i in 1:rep){
  # Format training set
  train<-GenerateLearningsets(y=lab, method="MCCV", niter=1, ntrain=length(lab), strat=T);
  # Rank genes
  method<-"limma";
  sel.train<-GeneSelection(X=data, y=lab, learningsets=train, method=method);
  
  # Generate a  (3 fold) MCCV set to get optimal number of genes (k) 
  train1 <-GenerateLearningsets(y=lab, method="MCCV", niter=3, 
                                ntrain=floor(3/4*length(lab)), strat=T);
  sel.train1 <- GeneSelection(X=data, y=lab, learningsets=train1, method=method);
  
  len0 <- sum(lab=="N");len1 <- sum(lab=="L");
  if(len0>10 & len1>10){
    if(len0<=len1){topk<-seq(5, len0, 5)}else{topk<-seq(10, len1, 5)};
  }else{
    if(len0<=len1){topk<-seq(5, len0, 5)}else{topk<-seq(10, len1, 5)};
  }
  
  topk2 = c(50,100,150,200)
      
  # ----------------------------------------------------------------------------- #
  # --------------------------- SUPPORT VECTOR MACHINE -------------------------- #
  # ----------------------------------------------------------------------------- #
  svmComp<-list();t=1; MER_svm<-numeric();
  for(j in 1:length(topk2)){
    top<-topk2[j];
    for(k in 1:length(costSVM)){
      costsvm<-costSVM[k];
      cv.svm<-classification(X=data, y=lab, learningsets=train1, 
                             genesel=sel.train1, nbgene=top, classifier=svmCMA, 
                             cost=costsvm);
      MER_svm[t]<-summary(evaluation(cv.svm, measure="misclassification"))[4];
      svmComp[[t]]<-c(topk=top, cost=costsvm, error=MER_svm[t])
      t<-t+1
    }
  }
  comb<-which(MER_svm==min(MER_svm))[1];
  besttune.svm <- svmComp[[comb]];
  # ----------------------------------------------------------------------------- #
  
  
  # ----------------------------------------------------------------------------- #
  # ---------------------------- TREE-BASED BOOSTING ---------------------------- #
  # ----------------------------------------------------------------------------- #
  # Tree-based boosting (tbb) = Tree-based Gradient Boosting (gbm)
  gbmComp<-list();t=1; MER_gbm<-numeric();
  for(j in 1:length(topk2)){
    top<-topk2[j];
    for(k in 1:length(ntrees)){
      treegbm<-ntrees[k];
      cv.gbm<-classification(X=data, y=lab, learningsets=train1,
                             genesel=sel.train1, nbgene=top, classifier=gbmCMA,
                             n.trees=treegbm);
      MER_gbm[t]<-summary(evaluation(cv.gbm, measure="misclassification"))[4];
      gbmComp[[t]]<-c(topk=top, tr=treegbm, error=MER_gbm[t])
      t<-t+1
    }
  }
  comb<-which(MER_gbm==min(MER_gbm))[1];
  besttune.gbm<<-gbmComp[[comb]];
  # ----------------------------------------------------------------------------- #
  
  
  # ----------------------------------------------------------------------------- #
  # ---------------------------- K-NEAREST NEIGHBORS ---------------------------- #
  # ----------------------------------------------------------------------------- #
    knnComp<-list();t=1; MER_knn<-numeric();
  for(j in 1:length(topk2)){
    top<-topk2[j];
    for(k in 1:length(K)){
      k.knn<-K[k];
      cv.knn<-classification(X=data, y=lab, learningsets=train1, genesel=sel.train1, 
                             nbgene=top, classifier=knnCMA,k=k.knn);
      MER_knn[t]<-summary(evaluation(cv.knn, measure="misclassification"))[4];
      knnComp[[t]]<-c(topk=top, kKNN=k.knn, error=MER_knn[t])
      t<-t+1
    }
  }
  comb<-which(MER_knn==min(MER_knn))[1];
  besttune.knn <-knnComp[[comb]];
  # ----------------------------------------------------------------------------- #
  
  
  # ----------------------------------------------------------------------------- #
  # --------------------------------- RANDOM FOREST ----------------------------- #
  # ----------------------------------------------------------------------------- #
  rfComp<-list();t=1; MER_rf<-numeric();
  for(j in 1:length(topk2)){
    top<-topk2[j];
    for(k in 1:length(MTRY)){
      mtry <- MTRY[k];
      for(l in 1:length(NODESIZE)){
        nodesiz <- NODESIZE[l];
        cv.rf<-classification(X=data, y=lab, learningsets=train1, genesel=sel.train1,
                              nbgene=top, classifier=rfCMA, mtry=mtry, nodesize=nodesiz);
        MER_rf[t]<-summary(evaluation(cv.rf, measure="misclassification"))[4];
        rfComp[[t]]<-c(topk=top, mtry=mtry, nodesize=nodesiz, error=MER_rf[t])
        t<-t+1
      }
    }
  }
  comb<-which(MER_rf==min(MER_rf))[1];
  besttune.rf <-rfComp[[comb]];
  # ----------------------------------------------------------------------------- #
  
  
  # ----------------------------------------------------------------------------- #
  # ------------------------------ RIDGE REGRESSSION ---------------------------- #
  # ----------------------------------------------------------------------------- #
  # Ridge regression = L2 penalized logistic regression (plr) 
  plrComp<-list();t=1; MER_plr<-numeric();
  for(j in 1:length(topk2)){
    top<-topk2[j];
    for(k in 1:length(LAMBDA)){
      lambd<-LAMBDA[k];
      cv.plr<-classification(X=data, y=lab, learningsets=train1, genesel=sel.train1,
                             nbgene=top, classifier=plrCMA,lambda=lambd);
      MER_plr[t]<-summary(evaluation(cv.plr, measure="misclassification"))[4];
      plrComp[[t]]<-c(topk=top, lambd=lambd, error=MER_plr[t])
      t<-t+1
    }
  }
  comb<-which(MER_plr==min(MER_plr))[1];
  besttune.plr <-plrComp[[comb]];
  # ----------------------------------------------------------------------------- #
  
  
  # ----------------------------------------------------------------------------- #
  # -------------------- SHRUNKEN CENTROIDS DISCRIMINANT ANALYSIS --------------- #
  # ----------------------------------------------------------------------------- #
  scdaComp<-list();t=1; MER_scda<-numeric();
  for(j in 1:length(topk2)){
    top<-topk2[j];
    for(k in 1:length(DELTA)){
      delt<-DELTA[k];
      cv.scda<-classification(X=data, y=lab, learningsets=train1, genesel=sel.train1, 
                              nbgene=top, classifier=scdaCMA,delta=delt);
      MER_scda[t]<-summary(evaluation(cv.scda, measure="misclassification"))[4];
      scdaComp[[t]]<-c(topk=top, delt=delt, error=MER_scda[t])
      t<-t+1
    }
  }
  comb<-which(MER_scda==min(MER_scda))[1];
  besttune.scda <-scdaComp[[comb]];
  # ----------------------------------------------------------------------------- #
  
  
  # ----------------------------------------------------------------------------- #
  # ----------------------------------- LASSO ----------------------------------- #
  # ----------------------------------------------------------------------------- #
  # LASSO : L1 penalized logistic regression
  lassoComp<-list();t=1; MER_lasso<-numeric();
  for(j in 1:length(topk2)){
    top<-topk2[j];
    for(k in 1:length(normfraction)){
      nfract<-normfraction[k];
      cv.lasso<-classification(X=data, y=lab, learningsets=train1, genesel=sel.train1, 
                               nbgene=top, classifier=LassoCMA,norm.fraction=nfract);
      MER_lasso[t]<-summary(evaluation(cv.lasso, measure="misclassification"))[4];
      lassoComp[[t]]<-c(topk=top, nfract=nfract, error=MER_lasso[t])
      t<-t+1
    }
  }
  comb<-which(MER_lasso==min(MER_lasso))[1];
  besttune.Lasso <-lassoComp[[comb]];
  # ----------------------------------------------------------------------------- #
  
  
  # ----------------------------------------------------------------------------- #
  # ------------------------------- ELASTICNET ---------------------------------- #
  # ----------------------------------------------------------------------------- #
  elasnetComp<-list();t=1; MER_elasnet<-numeric();
  for(j in 1:length(topk2)){
    top <- topk2[j];
    for(k in 1:length(normfraction2)){
      nfract <-normfraction2[k];
      for(l in 1:length(LAMBDA2)){
        lambd2<-LAMBDA2[l];
        cv.elasnet<-classification(X=data, y=lab, learningsets=train1, 
                                   genesel=sel.train1, nbgene=top, 
                                   classifier=ElasticNetCMA,
                                   norm.fraction=nfract, alpha=lambd2);
        MER_elasnet[t]<-summary(evaluation(cv.elasnet, measure="misclassification"))[4];
        elasnetComp[[t]]<-c(topk=top, nfract=nfract, lambd2=lambd2, 
                            error=MER_elasnet[t])
        t<-t+1
      }
    }
  }
  comb<-which(MER_elasnet==min(MER_elasnet))[1];
  besttune.ElasticNet <-elasnetComp[[comb]];
  # ----------------------------------------------------------------------------- #
  
  
  # ----------------------------------------------------------------------------- #
  # ------------------------------------ NNET  ---------------------------------- #
  # ----------------------------------------------------------------------------- #
  # Feed-forward Neural Networks 
  nnetComp<-list();t=1; MER_nnet<-numeric();
  for(j in 1:length(topk)){
    top<<-topk[j];
    for(k in 1:length(SIZE)){
      siz<<-SIZE[k];
      for(l in 1:length(DECAY)){
        dec<<-DECAY[l];
        cv.nnet<-classification(X=data, y=lab, learningsets=train1, 
                                genesel=sel.train1, nbgene=top, classifier=nnetCMA, 
                                size=siz, decay=dec);
        MER_nnet[t]<-summary(evaluation(cv.nnet, measure="misclassification"))[4];
        nnetComp[[t]]<-c(topk=top, size=siz, decay=dec, error=MER_nnet[t])
        t<-t+1
      }
    }
  }
  comb<-which(MER_nnet==min(MER_nnet))[1];
  besttune.nnet <-nnetComp[[comb]];
  # ----------------------------------------------------------------------------- #
  
  
  # ----------------------------------------------------------------------------- #
  # -------------------------- LINEAR DISCRIMINANT ANALYSIS --------------------- #
  # ----------------------------------------------------------------------------- #
  MER_lda<-numeric();
  for(j in 1:length(topk)){
    cv.lda<-classification(X=data, y=lab, learningsets=train1, genesel=sel.train1, 
                           nbgene=topk[j], classifier=ldaCMA, trace=F);
    MER_lda[j]<-summary(evaluation(cv.lda, measure="misclassification"))[4];
  }
  besttune.lda <- min(topk[which(MER_lda == min(MER_lda))]);
  # ----------------------------------------------------------------------------- #
  
  
  # ----------------------------------------------------------------------------- #
  # ------------------------ DIAGONAL DISCRIMINANT ANALYSIS --------------------- #
  # ----------------------------------------------------------------------------- #
  MER_dlda<-numeric();
  for(j in 1:length(topk)){
    cv.dlda<-classification(X=data, y=lab, learningsets=train1, genesel=sel.train1, 
                            nbgene=topk[j], classifier=dldaCMA, trace=F);
    MER_dlda[j]<-summary(evaluation(cv.dlda, measure="misclassification"))[4];
  }
  besttune.dlda <- min(topk[which(MER_dlda == min(MER_dlda))]);
  # ----------------------------------------------------------------------------- #
  
  
  # ~~~~~~~~~~~~~~~~~~~~~~~~~~~~~~~~~~~~~~~~~~~~~~~~~~~~~~~~~~~~~~~~~~~~~~~~~~~~~~~~~~~~~~ #
  #                                           VALIDATION                                   #
  # ~~~~~~~~~~~~~~~~~~~~~~~~~~~~~~~~~~~~~~~~~~~~~~~~~~~~~~~~~~~~~~~~~~~~~~~~~~~~~~~~~~~~~~ #
  for(V in 1:length(id.dataval)){
    tempval = t(DATA[[id.dataval[V]]]);    dataval = scaling(data,tempval)
    labval = label[[id.dataval[V]]];
    
    D = rbind(data,dataval)
    Y = as.factor(c(as.character(lab),labval))
 
    for(k in 1:(length(cm))){
      classif.method=get(paste(cm[k],"CMA",sep=""))
      optComb = get(paste("besttune.",cm[k],sep=""))
      
      if(k==1){val = classification(X=D, y=Y, learningsets=train, genesel=sel.train, 
                                    nbgene=optComb[1], classifier=classif.method, 
                                    cost=optComb[2], trace=F)}
               
      if(k==2){val = classification(X=D, y=Y, learningsets=train, genesel=sel.train, 
                                    nbgene=optComb[1],classifier=classif.method, 
                                    n.trees=optComb[2], trace=F)}
      
      if(k==3){val = classification(X=D, y=Y, learningsets=train, genesel=sel.train,
                                    nbgene=optComb[1], classifier=classif.method, 
                                    k=optComb[2], trace=F)}
      
      if(k==4){val = classification(X=D, y=Y, learningsets=train, genesel=sel.train, 
                                    nbgene=optComb[1], classifier=classif.method, 
                                    mtry=optComb[2], nodesize=optComb[3], trace=F)}
      
      if(k==5){val = classification(X=D, y=Y, learningsets=train, genesel=sel.train,
                                    nbgene=optComb[1], classifier=classif.method, 
                                    lambda=optComb[2], trace=F)}
      
      if(k==6){val = classification(X=D, y=Y, learningsets=train, genesel=sel.train,
                                    nbgene=optComb[1], classifier=classif.method, 
                                    delta=optComb[2], trace=F)}
      
      if(k==7){val = classification(X=D, y=Y, learningsets=train, genesel=sel.train, 
                                    nbgene=optComb[1],classifier=classif.method,
                                    norm.fraction=optComb[2], trace=F)}
      
      if(k==8){val = classification(X=D, y=Y, learningsets=train, genesel=sel.train,
                                    nbgene=optComb[1], classifier=classif.method, 
                                    norm.fraction=optComb[2], alpha=optComb[3], trace=F)}
           
      if(k==9){val = classification(X=D, y=Y, learningsets=train, genesel=sel.train, 
                                    nbgene=optComb[1], classifier=classif.method, 
                                    size=optComb[2], decay=optComb[3], trace=F)}
      
      if(k==10){val = classification(X=D, y=Y, learningsets=train, genesel=sel.train,
                                     nbgene=optComb[1], classifier=classif.method, trace=F)}
      
      if(k==11){val = classification(X=D, y=Y, learningsets=train, genesel=sel.train, 
                                     nbgene=optComb[1], classifier=classif.method, trace=F)}
      
      if(V==1){ACC_14924[k,i] = 1-summary(evaluation(val, measure="misclassification"))[4]}
      if(V==2){ACC_17054[k,i] = 1-summary(evaluation(val, measure="misclassification"))[4]}
      if(V==3){ACC_12662[k,i] = 1-summary(evaluation(val, measure="misclassification"))[4]}
      if(V==4){ACC_33223[k,i] = 1-summary(evaluation(val, measure="misclassification"))[4]}
      if(V==5){ACC_37307[k,i] = 1-summary(evaluation(val, measure="misclassification"))[4]}
    }
  }   
}
