# Supplementary material for: Meta-analysis approach as a gene selection method in class prediction: does it improve model performance? A case study in acute myeloid leukemia
Source: BMC Bioinformatics. 2017 Apr 11;18:210. doi: 10.1186/s12859-017-1619-7 (PMC5387259; doi:10.1186/s12859-017-1619-7)
Supplement: Supplementary file 2 — R scripts. (ZIP 11 kb) [file 12859_2017_1619_MOESM2_ESM.zip › Rscripts/RScript_MAClassification.R]

# ################################################################################# #
# USING META-ANALYSIS APPROACH TO DO FEATURE SELECTION BEFORE PREDICTIVE MODELING   #
# ================================================================================= #
# In this example, informative probesets via meta-analysis approach are selected    #
# by aggregating information from these following datasets: "E-GEOD-12662",         #
# "E-GEOD-14924", "E-GEOD-17054" and "E-MTAB-220".                                  #
# The "E-GEOD-33223" dataset is then used as a training set and                     #
# The "E-GEOD-37307" dataset is used as a validation set                            #
# ################################################################################# #

list.of.packages <- c("limma","meta","combinat","methods","Biobase","BiocGenerics","CMA")
lapply(list.of.packages, require, character.only = TRUE)

# ================================================================================ #
# ==============================  DATA PREPARATION  ============================== #
# ================================================================================ #
load("DATA.RData"); load("label.RData")

# The arrayID is a vector of the ArrayExpress accession ID for the selected datasets
# More detail description of the datasets is available in the article
arrayID = c("E-GEOD-12662", "E-GEOD-14924", "E-GEOD-17054","E-MTAB-220",
            "E-GEOD-33223","E-GEOD-37307");
D=length(arrayID)

# Classification methods other than Discriminant methods
cm = c("svm","tbb","knn","rf","plr","scda","Lasso","ElasticNet","nnet"); 
# Discriminant methods 
cm2 = c("lda","dlda");

d = c(1:D)
D1 = 4 #the number of datasets for SMA(D-2)
id = combn(6,D1)
id = id[,1] 

result.test = result.train = result.val= matrix(NA,11,1)
id.trainval = matrix()

#SET-UP ID FOR DATASETS FOR VARIABLE SELECTION, MODEL BUILDING, AND VALIDATION
id.ma = id   # index for datasets used for meta-analysis (feature selection)
id.tr = 5    # index for training set
id.val = 6   # index for validation set
# ================================================================================ #


# ~~~~~~~~~~~~~~~~~~~~~~~~~~~~~~~~~~~~~~~~~~~~~~~~~~~~~~~~~~~~~~~~~~~~~~~~~~~~~~~~ #
# The values of tuned-paramater(s) for each selected classification method
# The values are adapted from the CMA package (see help(tune) for more details)
costSVM = c(0.1, 1, 5, 10, 50, 100, 500);  #SVM
ntrees = c(50, 100, 200, 500, 1000) #GBM
K = c(1:10) #KNN
MTRY = ceiling(c(0.1, 0.25, 0.5, 1, 2)*sqrt(nrow(DATA[[1]]))); NODESIZE = c(1,2,3) #RF
LAMBDA = c(2^{-4:4})  #PLR
DELTA = c(0.1, 0.25, 0.5, 1, 2, 5) #SCDA
normfraction = seq(from=0.1, to=0.9, length=9) #LASSO
normfraction2 = seq(from=0.1, to=0.9, length=5); LAMBDA2 = c(2^{-(5:1)}); #ELASTICNET
SIZE = c(1:5); DECAY = c(0, 2^{-(4:1)}) #NNET
# ~~~~~~~~~~~~~~~~~~~~~~~~~~~~~~~~~~~~~~~~~~~~~~~~~~~~~~~~~~~~~~~~~~~~~~~~~~~~~~~~~ #


# ================================================================================ #
# ====================  META-ANALYSIS IN 4 DATASETS (SET1)  ====================== #
# ================================================================================ #
# see "RScript_Preprocessing.R" to obtain these following two R objects 
load("ES4.RData"); load("varlim2.RData")
ES = ES4; var.within = varlim2

alpha=0.05

p = dim(ES4)[1]
n.d= n.n=matrix();
class = unique(unlist(label))
for(X in 1:D1){
  n.d[X] = length(which(label[[X]]==class[1])); 
  n.n[X] = length(which(label[[X]]==class[2]));
}

# Random effect meta-analysis
pval = miu = matrix()
for(g in 1:p){
  yi = ES4[g,id.ma];  
  si2 = varlim2[g,id.ma]
  si = sqrt(si2)
  
  meta.model = metagen(yi,si,method.tau="PM")
  pval[g] = meta.model$pval.random
  miu[g] = meta.model$TE.random
}

# BH corrections
pval.adj = p.adjust(pval,method="BH")
id.deg = which(pval.adj<alpha)
n.deg = length(id.deg)   #the number of DE genes from meta-analysis

miu2 = miu[id.deg]
temp=sort(abs(miu2),decreasing=TRUE,index.return=TRUE)
id.deg2 = id.deg[temp$ix]    
miu2 = as.matrix(temp$x) ; rownames(miu2) = id.deg2
# id.deg2: a vector contains the index of variables that are significant based on
# meta-analysis on 4 datasets. The variables are ordered based on their estimated
# overall effect size (in decreasing order)
# ================================================================================ #


# ================================================================================ #
# ====================  CLASSIFICATION MODEL BUILDING (SET 2)  =================== #
# ================================================================================ #
rep=50
datSET2_MA = t(DATA[[id.tr]][id.deg2,]);  
respSET2 = as.factor(label[[id.tr]])
n=dim(data)[1]
id.bestperform = matrix(NA,length(cm),m)

# Setting Validation set 
datSET3_MA = t(DATA[[id.val]][id.deg2,]); 
datSET3_scal = scaling(datSET2_MA,datSET3_MA)
respSET3 = as.factor(label[[id.val]])

DATA = rbind(datSET2_MA,datSET3_scal)
label = as.factor(c(respSET2,respSET3))

scda<-lda<-dlda<-rf<-plr<-lasso<-elasnet<-svm<-knn<-nnet<-gbm<-numeric();

for(B in 1:rep){
  train = GenerateLearningsets(y=respSET2, method="MCCV",niter=1, 
                               ntrain=length(respSET2),strat=TRUE);
  train1 <-GenerateLearningsets(y=respSET2, method="MCCV", niter=3, 
                                ntrain=floor(3/4*length(respSET2)), strat=T);
  
  len0 <- min(sum(respSET2=="N"),n.deg);len1 <- min(sum(respSET2=="L"),n.deg);
  if(len0>10 & len1>10){
    if(len0<=len1){topk<-seq(5, len0, 5)}else{topk<-seq(10, len1, 5)};
  }else{
    if(len0<=len1){topk<-seq(5, len0, 5)}else{topk<-seq(10, len1, 5)};
  }
  
  # ----------------------------------------------------------------------------- #
  # --------------------------- SUPPORT VECTOR MACHINE -------------------------- #
  # ----------------------------------------------------------------------------- #
  svmComp<-list();t=1; MER_svm<-numeric();
  for(k in 1:length(costSVM)){
    costsvm<-costSVM[k];
    cv.svm<-classification(X=datSET2_MA, y=respSET2, learningsets=train1, 
                           classifier=svmCMA, cost=costsvm);
    MER_svm[t]<-summary(evaluation(cv.svm, measure="misclassification"))[4];
    svmComp[[t]]<-c(cost=costsvm, error=MER_svm[t])
    t<-t+1
  }
  comb<-which(MER_svm==min(MER_svm))[1];
  optComb<<-svmComp[[comb]];
  class.svm<-classification(X=DATA, y=label, learningsets=train,
                            classifier=svmCMA, cost=optComb[1], trace=F);
  # ----------------------------------------------------------------------------- #
  
  
  # ----------------------------------------------------------------------------- #
  # ---------------------------- TREE-BASED BOOSTING ---------------------------- #
  # ----------------------------------------------------------------------------- #
  # Tree-based boosting (tbb) = Tree-based Gradient Boosting (gbm)
  gbmComp<-list();t=1; MER_gbm<-numeric();
  for(k in 1:length(ntrees)){
    treegbm<-ntrees[k];
    cv.gbm<-classification(X=datSET2_MA, y=respSET2, learningsets=train1,
                           classifier=gbmCMA,n.trees=treegbm);
    MER_gbm[t]<-summary(evaluation(cv.gbm, measure="misclassification"))[4];
    gbmComp[[t]]<-c(tr=treegbm, error=MER_gbm[t])
    t<-t+1
  }
  comb<-which(MER_gbm==min(MER_gbm))[1];
  optComb<<-gbmComp[[comb]];
  class.gbm<-classification(X=DATA, y=label, learningsets=train, 
                            classifier=gbmCMA, n.trees=optComb[1], trace=F);
  # ----------------------------------------------------------------------------- #
  
  
  # ----------------------------------------------------------------------------- #
  # ---------------------------- K-NEAREST NEIGHBORS ---------------------------- #
  # ----------------------------------------------------------------------------- #
    knnComp<-list();t=1; MER_knn<-numeric();
  for(k in 1:length(K)){
    k.knn<-K[k];
    cv.knn<-classification(X=datSET2_MA, y=respSET2, learningsets=train1, 
                           classifier=knnCMA,k=k.knn);
    MER_knn[t]<-summary(evaluation(cv.knn, measure="misclassification"))[4];
    knnComp[[t]]<-c(kKNN=k.knn, error=MER_knn[t])
    t<-t+1
  }
  comb<-which(MER_knn==min(MER_knn))[1];
  optComb<<-knnComp[[comb]];
  class.knn<-classification(X=DATA, y=label, learningsets=train, classifier=knnCMA,
                            k=optComb[1], trace=F);
  # ----------------------------------------------------------------------------- #
  
  
  # ----------------------------------------------------------------------------- #
  # --------------------------------- RANDOM FOREST ----------------------------- #
  # ----------------------------------------------------------------------------- #
  rfComp<-list();t=1; MER_rf<-numeric();
  for(k in 1:length(MTRY)){
    mtry <- MTRY[k];
    for(l in 1:length(NODESIZE)){
      nodesiz <- NODESIZE[l];
      cv.rf<-classification(X=datSET2_MA, y=respSET2, learningsets=train1, 
                            classifier=rfCMA, mtry=mtry, nodesize=nodesiz);
      MER_rf[t]<-summary(evaluation(cv.rf, measure="misclassification"))[4];
      rfComp[[t]]<-c(mtry=mtry, nodesize=nodesiz, error=MER_rf[t])
      t<-t+1
    }
  }
  comb<-which(MER_rf==min(MER_rf))[1];
  optComb<<-rfComp[[comb]];
  class.rf<-classification(X=DATA, y=label, learningsets=train, classifier=rfCMA, 
                           mtry=optComb[1], nodesize=optComb[2], trace=F);
  # ----------------------------------------------------------------------------- #
  
  
  # ----------------------------------------------------------------------------- #
  # ------------------------------ RIDGE REGRESSSION ---------------------------- #
  # ----------------------------------------------------------------------------- #
  # Ridge regression = L2 penalized logistic regression (plr) 
  plrComp<-list();t=1; MER_plr<-numeric();
  for(k in 1:length(LAMBDA)){
    lambd<-LAMBDA[k];
    cv.plr<-classification(X=datSET2_MA, y=respSET2, learningsets=train1,
                           classifier=plrCMA,lambda=lambd);
    MER_plr[t]<-summary(evaluation(cv.plr, measure="misclassification"))[4];
    plrComp[[t]]<-c(lambd=lambd, error=MER_plr[t])
    t<-t+1
  }
  
  comb<-which(MER_plr==min(MER_plr))[1];
  optComb<<-plrComp[[comb]];
  class.plr<-classification(X=DATA, y=label, learningsets=train, 
                            classifier=plrCMA, lambda=optComb[1], trace=F);
  # ----------------------------------------------------------------------------- #
  
  
  # ----------------------------------------------------------------------------- #
  # -------------------- SHRUNKEN CENTROIDS DISCRIMINANT ANALYSIS --------------- #
  # ----------------------------------------------------------------------------- #
  scdaComp<-list();t=1; MER_scda<-numeric();
  for(k in 1:length(DELTA)){
    delt<-DELTA[k];
    cv.scda<-classification(X=datSET2_MA, y=respSET2, learningsets=train1, 
                            classifier=scdaCMA,delta=delt);
    MER_scda[t]<-summary(evaluation(cv.scda, measure="misclassification"))[4];
    scdaComp[[t]]<-c(delta=delt, error=MER_scda[t])
    t<-t+1
  }
  comb<-which(MER_scda==min(MER_scda))[1];
  optComb<<-scdaComp[[comb]];
  class.scda<-classification(X=DATA, y=label, learningsets=train, 
                             classifier=scdaCMA, delta=optComb[1], trace=F);
  # ----------------------------------------------------------------------------- #
  
  
  # ----------------------------------------------------------------------------- #
  # ----------------------------------- LASSO ----------------------------------- #
  # ----------------------------------------------------------------------------- #
  # LASSO : L1 penalized logistic regression
  lassoComp<-list();t=1; MER_lasso<-numeric();
  for(k in 1:length(normfraction)){
    nfract<-normfraction[k];
    cv.lasso<-classification(X=datSET2_MA, y=respSET2, learningsets=train1,
                             classifier=LassoCMA,norm.fraction=nfract);
    MER_lasso[t]<-summary(evaluation(cv.lasso, measure="misclassification"))[4];
    lassoComp[[t]]<-c(nfract=nfract, error=MER_lasso[t])
    t<-t+1
  }
  comb<-which(MER_lasso==min(MER_lasso))[1];
  optComb<<-lassoComp[[comb]];
  class.lasso<-classification(X=DATA, y=label, learningsets=train, 
                              classifier=LassoCMA,norm.fraction=optComb[1], trace=F);
  # ----------------------------------------------------------------------------- #
  
  
  # ----------------------------------------------------------------------------- #
  # ------------------------------- ELASTICNET ---------------------------------- #
  # ----------------------------------------------------------------------------- #
  elasnetComp<-list();t=1; MER_elasnet<-numeric();
  for(k in 1:length(normfraction2)){
    nfract <-normfraction2[k];
    for(l in 1:length(LAMBDA2)){
      lambd2<-LAMBDA2[l];
      cv.elasnet<-classification(X=datSET2_MA, y=respSET2, learningsets=train1,
                                 classifier=ElasticNetCMA, norm.fraction=nfract, alpha=lambd2);
      MER_elasnet[t]<-summary(evaluation(cv.elasnet, measure="misclassification"))[4];
      elasnetComp[[t]]<-c(nfract=nfract, lambd2=lambd2, error=MER_elasnet[t])
      t<-t+1
    }
  }
  comb<-which(MER_elasnet==min(MER_elasnet))[1];
  optComb<<-elasnetComp[[comb]];
  class.elasnet<-classification(X=DATA, y=label, learningsets=train, 
                                classifier=ElasticNetCMA, norm.fraction=optComb[1], 
                                alpha=optComb[2], trace=F);
  # ----------------------------------------------------------------------------- #
  
  
  # ----------------------------------------------------------------------------- #
  # ------------------------------------ NNET  ---------------------------------- #
  # ----------------------------------------------------------------------------- #
  # Feed-forward Neural Networks 
  nnetComp<-list();t=1; MER_nnet<-numeric();
    for(j in 1:length(topk)){
      top<<-topk[j];
      for(k in 1:length(SIZE)){
        siz<<-SIZE[k];
        for(l in 1:length(DECAY)){
          dec<<-DECAY[l];
          cv.nnet<-classification(X=as.matrix(datSET2_MA[,1:top]), y=respSET2, 
                                  learningsets=train1, classifier=nnetCMA, size=siz, decay=dec);
          MER_nnet[t]<-summary(evaluation(cv.nnet, measure="misclassification"))[4];
          nnetComp[[t]]<-c(topk=top, size=siz, decay=dec, error=MER_nnet[t])
          t<-t+1
        }
      }
    }
    comb<-which(MER_nnet==min(MER_nnet))[1];
    optComb<<-nnetComp[[comb]];
    class.nnet<-classification(X=as.matrix(DATA[,1:optComb[1]]), y=label, 
                               learningsets=train, classifier=nnetCMA, size=optComb[2], 
                               decay=optComb[3], trace=F);
  # ----------------------------------------------------------------------------- #

    
  # ----------------------------------------------------------------------------- #
  # -------------------------- LINEAR DISCRIMINANT ANALYSIS --------------------- #
  # ----------------------------------------------------------------------------- #
  MER_lda<-numeric();
  for(j in 1:length(topk)){
    cv.lda<-classification(X=as.matrix(datSET2_MA[,1:topk[j]]), y=respSET2, 
                           learningsets=train1, classifier=ldaCMA, trace=F);
    MER_lda[j]<-summary(evaluation(cv.lda, measure="misclassification"))[4];
  }
  ngene_lda <- min(topk[which(MER_lda == min(MER_lda))]);
  class.lda<-classification(X=as.matrix(DATA[,1:ngene_lda]), y=label, 
                            learningsets=train, classifier=ldaCMA, trace=F);
  # ----------------------------------------------------------------------------- #
  
  
  # ----------------------------------------------------------------------------- #
  # ------------------------ DIAGONAL DISCRIMINANT ANALYSIS --------------------- #
  # ----------------------------------------------------------------------------- #
  MER_dlda<-numeric();
  for(j in 1:length(topk)){
    cv.dlda<-classification(X=as.matrix(datSET2_MA[,1:topk[j]]), y=respSET2, 
                            learningsets=train1, classifier=dldaCMA, trace=F);
    MER_dlda[j]<-summary(evaluation(cv.dlda, measure="misclassification"))[4];
  }
  ngene_dlda <- min(topk[which(MER_dlda == min(MER_dlda))]);
  class.dlda<-classification(X=as.matrix(DATA[,1:ngene_dlda]), y=label, 
                             learningsets=train, classifier=dldaCMA, trace=F);
  # ----------------------------------------------------------------------------- #
  
  classifierlist<- list(class.svm, class.gbm, class.knn, class.rf, class.plr, class.scda, 
                        class.lasso,class.elasnet,class.nnet, class.lda, class.dlda);
  comparison<- compare(classifierlist, measure="misclassification");
  
  svm[B]<-comparison[1,];
  gbm[B]<-comparison[2,]
  knn[B]<-comparison[3,];
  rf[B]<-comparison[4,];
  plr[B]<-comparison[5,];
  scda[B]<-comparison[6,];
  lasso[B]<-comparison[7,];
  elasnet[B]<-comparison[8,];
  nnet[B]<-comparison[9,];
  lda[B]<-comparison[10,];
  dlda[B]<-comparison[11,]; 
}
