# Supplementary material for: Meta-analysis approach as a gene selection method in class prediction: does it improve model performance? A case study in acute myeloid leukemia
Source: BMC Bioinformatics. 2017 Apr 11;18:210. doi: 10.1186/s12859-017-1619-7 (PMC5387259; doi:10.1186/s12859-017-1619-7)
Supplement: Supplementary file 2 — R scripts. (ZIP 11 kb) [file 12859_2017_1619_MOESM2_ESM.zip › Rscripts/RScript_Preprocessing.R]

# #################################################################################### #
# AN R SCRIPT TO PREPARE THE DATASETS PRIOR TO PREDICTIVE MODELLING                    #
# INCLUDING: PREPROCESSING RAW DATASETS AND EXTRACTING COMMON PROBESETS ACROSS STUDIES #
# #################################################################################### #

list.of.packages <- c("limma","meta","combinat","methods","Biobase","BiocGenerics","CMA")
lapply(list.of.packages, require, character.only = TRUE)

arrayID = c("E-GEOD-12662", "E-GEOD-14924", "E-GEOD-17054",
            "E-MTAB-220", "E-GEOD-33223", "E-GEOD-37307");
arrayID2 =  c("12662", "14924", "17054","220","33223", "37307");
D = length(arrayID)

# affyversion = 1 : affymetrix version 1.0 - 1.0.2
# affyversion = 2 : affymetrix version >= 1.1
dataread = preprocess(affyversion=1) #do for every raw gene expression set

# Suppose preprocessed data from the "preprocess" function is saved under the name of:dataread[arrayID]
# e.g., "dataread12662.RData" for the preprocessed "E-GEOD-12662 raw expression sets
save(dataread,file=paste("dataread",arrayID2[1],".RData",sep=""))


# ================================================================================ #
# =============================== BUILDING DATASETS  ============================= #
# ================================================================================ #
# THE PROBESETS' NAME IN ALL DATASETS
gene.perchip= list();
for(i in 1:D){
  load(paste("dataread", arrayID2[i], ".RData"))
  gene.perchip[[i]] = rownames(dataread)
}
gene.all = unique(unlist(gene.perchip))

# FREQUENCIES OF PROBESETS ACROSS STUDIES
gene.fk = matrix(NA,length(gene.all),2);
for(j in 1:length(gene.all)){
  a=0
  for(k in 1:D){a = a + length(which(gene.perchip[[k]] == gene.all[j]))  }
  gene.fk[j,2] = a
  gene.fk[j,1] = gene.all[j];
}
colnames(gene.fk)=c("geneID","freq")

# TAKING FULLY REPLICATED PROBESETS
DATA= list()
p = length(which(as.numeric(gene.fk[,2])==D));
geneID6=gene.fk[gene.fk[,2]==D,1]; 
for(i in 1:D){
  load(paste("dataread", arrayID2[i], ".RData"))
  mat =  as.matrix(dataread)
  mat2 = matrix(NA,p,dim(mat)[2])
  id = as.numeric()
  for(j in 1:p) {
    id = which(as.numeric(rownames(mat))==geneID6[j])
    mat2[j,] = mat[id,]
  }
  rownames(mat2) = geneID6
  DATA[[i]] = mat2
}

# CLASS LABELS 
l1 = c(rep("L",76),rep("N",30)); l2 = c(rep("L",10),rep("N",10));
l3 = c(rep("L",9),rep("N",4));   l4 = c(rep("L",33),rep("N",10));
l5 = c(rep("N",10),rep("L",20)); l6 = c(rep("N",17),rep("L",30))

label = list()
for(i in 1:D){y = get(paste("l",i,sep=""));label[[i]]=y}
# ================================================================================ #


# ================================================================================ #
# ============================ CALCULATING EFFECT SIZE =========================== #
# ================================================================================ #
ES = ES3 = ybarAML = ybarN = si2.L = si2.N = sp2i = correctedVariance = matrix(NA,p,D)

# Effect size of each genes in a dataset
for(i in 1:D){
  y = unlist(label[i]);
  id.n = which(y=="N"); Nn = length(id.n);
  id.l = which(y=="L"); Nl = length(id.l)
  
  dat = DATA[[i]]
  
  for (j in 1:p){
    # STANDARDIZED MEAN DIFFERENCE (COHENS d)
    a = mean(dat[j,id.l]); ybarAML[j,i] = a
    b = mean(dat[j,id.n]); ybarN[j,i] = b
    c = var(dat[j,id.l]); si2.L[j,i] = c
    d = var(dat[j,id.n]); si2.N[j,i] = d
    df = Nn + Nl - 2
    e = (((Nl-1)*c) + ((Nn-1)*d)) / df ; sp2i[j,i]=e #variance within-study
    if((a-b)==0){f=0}else{f = (a - b) / sqrt(e)}; 
    ES[j,i]=f 
    J = 1 - (3/((4*df)-1))
    
    #corrected variance within-study
    if(sp2i[j,i]==0){V[j,i]=0} else{    
      correctedVariance[j,i] = (((Nn+Nl)/(Nn*Nl)) + ((f^2)/(2*(Nl+Nn)))) * (J^2)
    }
    ES2[j,i] = f*J
  }  
}

# SHRINKED STANDARD DEVIATION (LIMMA APPROACH) 
ES3 = ES4 = varlim = varlim2= matrix(NA,p,D)

for(i in 1:D){
  dat = DATA[[i]];  
  lab = label[[i]]
  design = model.matrix(~0+lab)
  fit = lmFit(dat, design); 
  cont = makeContrasts(labL-labN,levels=design)
  cont.fit = contrasts.fit(fit,cont)
  fite = eBayes(cont.fit)
  
  # Extract the effect size
  # standardized mean different with shrunken variance as the denominator
  result.b = topTable(fite,number=p,sort="none")
  ES3[,i] = result.b[,1] / sqrt(fite$s2.post)
  
  # Extract the shrunken variances
  varlim[,i] = fite$s2.post
  
  # Small sample size correction
  nL = length(which(lab=="L"))
  nN = length(which(lab=="N"))
  J = 1-(3/((4*(nL+nN)) - 9))
  
  ES4[,i] = ES3[,i] * J
  varlim2[,i] = varlim[,i] * (J^2) 
}


# Footnotes
# ES   : estimated effect size without a correction 
# ES2  : estimated effect size with a correction (as defined by Whitehead A, ref [25])
# ES3  : estimated effect size without a correction, when the within-class-variane is estimated by limma procedure
# ES4  : corrected ES3 (Equation 1 in the article).We used ES4 for further analyses described in the article
# varlim  : within-study variance, estimated by limma procedure
# varlim2 : corrected varlim
