# Supplementary material for: Meta-analysis approach as a gene selection method in class prediction: does it improve model performance? A case study in acute myeloid leukemia
Source: BMC Bioinformatics. 2017 Apr 11;18:210. doi: 10.1186/s12859-017-1619-7 (PMC5387259; doi:10.1186/s12859-017-1619-7)
Supplement: Supplementary file 3 — The simulated datasets. This folder contains synthetic datasets that were generated by using parameters described in Table 1. (ZIP 341408 kb) [file 12859_2017_1619_MOESM3_ESM.zip]

Archive with 10 entries (9 files):
- theSimulatedDatasets/
- theSimulatedDatasets/generateData1.RData
- theSimulatedDatasets/generateData2.RData
- theSimulatedDatasets/generateData3.RData
- theSimulatedDatasets/generateData4.RData
- theSimulatedDatasets/generateData5.RData
- theSimulatedDatasets/generateData6.RData
- theSimulatedDatasets/generateData7.RData
- theSimulatedDatasets/generateData8.RData
- theSimulatedDatasets/generateData9.RData
